# Supplementary material for: Internet Use among Patients with Schizophrenia and Depression
Source: Int J Environ Res Public Health. 2022 May 7;19(9):5695. doi: 10.3390/ijerph19095695 (PMC9104824; doi:10.3390/ijerph19095695)
Supplement: Supplementary file 1 [file ijerph-19-05695-s001.zip]

Archive with 1 entries (1 files):
- ijerph-1650909-supplementary.pdf
